# Supplementary material for: Substituted Aryl Benzylamines as Potent and Selective Inhibitors of 17β-Hydroxysteroid Dehydrogenase Type 3
Source: Molecules. 2021 Nov 26;26(23):7166. doi: 10.3390/molecules26237166 (PMC8659031; doi:10.3390/molecules26237166)
Supplement: Supplementary file 1 [file molecules-26-07166-s001.zip]

Archive with 1 entries (1 files):
- molecules-1474026-supplementary final new.pdf
